# Supplementary material for: Two-dose priming immunization amplifies humoral immunity by synchronizing vaccine delivery with the germinal center response
Source: Sci Immunol. Author manuscript; Available in PMC 2024 Oct 21. (PMC11492009; doi:10.1126/sciimmunol.adl3755)
Supplement: Data File S1 [file NIHMS2026442-supplement-Data_File_S1.xls]

## Sheet: Fig 1B
7-dose ED
335681	383353	1.01583e+06	549149	546532	992513	1465639	1986079	1337937	1083074				Dunnett's multiple comparisons test	Mean Diff.	95.00% CI of diff.	Below threshold?	Summary	Adjusted P Value
													Bolus vs. 7-dose ED	-0.9357	-1.192 to -0.6794	Yes	****	<0.0001
6-dose ED													Bolus vs. 2-dose ED	-0.005802	-0.2621 to 0.2505	No	ns	>0.9999
177125	523272	462292	675184	346610	522362	989212	1305559	1026406	709680				Bolus vs. 3-dose ED	-0.303	-0.5593 to -0.04675	Yes	*	0.0148
													Bolus vs. 6-dose ED	-0.7834	-1.040 to -0.5271	Yes	****	<0.0001
4-dose ED													Bolus vs. 4-dose ED	-0.3774	-0.6337 to -0.1212	Yes	**	0.0016
157291	173449	173388	288969	422139	191275	207489	177761	289296	364987
3-dose ED
294635	165814	224432	212039	186822	168424	121302	228725	180406	211544
2-dose ED
111119	70928.9	111984	63050	40709.7	116391	67718	305971	197258	76657
Bolus
51658.9	63993.6	58779.2	58628	83328.8	196662	98390	83717	179434	261958

## Sheet: Fig 1C
7-dose ED
84890.6	94357.4	253575	110152	111534	130670	162680	194846	105318	147565				Dunnett's multiple comparisons test	Mean Diff.	95.00% CI of diff.	Below threshold?	Summary	Adjusted P Value
													Bolus vs. 7-dose ED	-1.351	-1.665 to -1.037	Yes	****	<0.0001
6-dose ED													Bolus vs. 2-dose ED	-0.3705	-0.6843 to -0.05676	Yes	*	0.015
19891.2	50769.4	63548.2	71991.8	21589.2	12929	69274	100757	25833	59412				Bolus vs. 3-dose ED	-0.6425	-0.9563 to -0.3287	Yes	****	<0.0001
													Bolus vs. 6-dose ED	-0.8445	-1.158 to -0.5307	Yes	****	<0.0001
4-dose ED													Bolus vs. 4-dose ED	-0.8166	-1.130 to -0.5028	Yes	****	<0.0001
17367.6	31264.7	45649.9	29848.6	77363.2	30221	34680	21460	84175	67038
3-dose ED
45989	21239.4	57200	56139.8	47840	8422	16838	28933	10744	19928
2-dose ED
19683.2	13837.7	43070.7	33020	15134.6	11126	9847	13239	25592	6291
Bolus
5413.11	9021.32	7204.24	5851.71	13995.8	13852	3600	628	4964	11067

## Sheet: Fig 1D
7-dose ED
68569.3	24105.9	207998	79977.4	80743.3	65385	90776	140399	176946	108258				Dunnett's multiple comparisons test	Mean Diff.	95.00% CI of diff.	Below threshold?	Summary	Adjusted P Value
													Bolus vs. 7-dose ED	-1.915	-2.482 to -1.349	Yes	****	<0.0001
6-dose ED													Bolus vs. 2-dose ED	0.1007	-0.4655 to 0.6669	No	ns	0.9878
27350	77577	44107	99440	34723	65765	57096	214789	114541	62231				Bolus vs. 3-dose ED	-0.9419	-1.508 to -0.3758	Yes	***	0.0003
													Bolus vs. 6-dose ED	-1.787	-2.354 to -1.221	Yes	****	<0.0001
4-dose ED													Bolus vs. 4-dose ED	-1.382	-1.948 to -0.8158	Yes	****	<0.0001
12671	19010	40942	48882	78856	37816	15846	2467	72754	40131
3-dose ED
50760	10107	16224	5856	945	14797	4699	13155	12540	12349
2-dose ED
115	105	630	130	161	3907	1817	5391	16640	2411
Bolus
1236	267	259	915	1507	554	2622	480	3966	7622

## Sheet: Fig 1E
	6-dose ED	2-dose ED	3-dose ED	Bolus	7-dose ED	4-dose ED
	6.06	4.79	5.41	4.55	6.05	5.75
	5.87	5.48	6.16	4.5	6.15	5.55
	5.84	5.12	5.85	4.1	6.08	6.28
	5.62	5.25	5.9	4.16	5.98	5.88
	5.92	4.94	5.89	4.06	6.09	6.19
Tukey's multiple comparisons test	Mean Diff.	95.00% CI of diff.	Below threshold?	Summary	Adjusted P Value
6-dose ED vs. Bolus	1.59	1.111 to 2.070	Yes	****	<0.0001
2-dose ED vs. Bolus	0.844	0.3646 to 1.323	Yes	***	0.0003
3-dose ED vs. Bolus	1.57	1.090 to 2.049	Yes	****	<0.0001
Bolus vs. 7-dose ED	-1.798	-2.277 to -1.319	Yes	****	<0.0001
Bolus vs. 4-dose ED	-1.658	-2.137 to -1.179	Yes	****	<0.0001

## Sheet: Fig 1G
7-ED
650882	805352	901905	893333	426341				Dunnett's multiple comparisons test	Mean Diff.	95.00% CI of diff.	Below threshold?	Summary	Adjusted P Value
								Bolus vs. 7-ED	-0.9999	-1.303 to -0.6968	Yes	****	<0.0001
D0_D4								Bolus vs. D0_D4	-0.2649	-0.5680 to 0.03812	No	ns	0.101
71305.7	150753	137449	89032.5	289516				Bolus vs. D0_D7	-0.754	-1.057 to -0.4510	Yes	****	<0.0001
								Bolus vs. D0_D10	-0.5461	-0.8491 to -0.2431	Yes	***	0.0003
D0_D7								Bolus vs. D0_D12	-0.01981	-0.3229 to 0.2832	No	ns	0.9999
365807	754867	228310	418366	402618
D0_D10
280621	237042	175090	315298	264041
D0_D12
111119	70928.9	111984	63050	40709.7
Bolus
133365	76112.1	81466.7	40793.8	53457.9

## Sheet: Fig 1H
7-ED
97941	75775	210952	171515	61707				Dunnett's multiple comparisons test	Mean Diff.	95.00% CI of diff.	Below threshold?	Summary	Adjusted P Value
								Bolus vs. 7-ED	-1.413	-1.863 to -0.9637	Yes	****	<0.0001
D0_D4								Bolus vs. D0_D4	-0.2416	-0.6912 to 0.2080	No	ns	0.4729
3028	9685	7227	4287	25257				Bolus vs. D0_D7	-0.7631	-1.213 to -0.3135	Yes	***	0.0006
								Bolus vs. D0_D10	-0.8763	-1.326 to -0.4267	Yes	***	0.0001
D0_D7								Bolus vs. D0_D12	-0.5759	-1.025 to -0.1263	Yes	**	0.0089
25891	81017	14007	16784	18850
D0_D10
64372	18052	32767	28029	32061
D0_D12
19683	13837	20070	13020	15134
Bolus
7265	6425	6656	1290	3548

## Sheet: Fig 1I
7-ED
117941	126197	226190	96364	46585				Dunnett's multiple comparisons test	Mean Diff.	95.00% CI of diff.	Below threshold?	Summary	Adjusted P Value
								Bolus vs. 7-ED	-2.296	-2.853 to -1.738	Yes	****	<0.0001
D0_D4								Bolus vs. D0_D4	-0.6465	-1.204 to -0.08866	Yes	*	0.0192
1693	1490	3574	1145	8320				Bolus vs. D0_D7	-1.863	-2.420 to -1.305	Yes	****	<0.0001
								Bolus vs. D0_D10	-1.29	-1.848 to -0.7327	Yes	****	<0.0001
D0_D7								Bolus vs. D0_D12	0.4999	-0.05787 to 1.058	No	ns	0.0896
15490	29884	16779	39720	9127
D0_D10
10400	7849	5984	24478	11924
D0_D12
115	105	630	130	161
Bolus
153	1457	1109	322	632

## Sheet: Fig 1K
7-ED
650882	805352	901905	893333	426341				Dunnett's multiple comparisons test	Mean Diff.	95.00% CI of diff.	Below threshold?	Summary	Adjusted P Value
								Bolus vs. 7-ED	-0.9999	-1.304 to -0.6959	Yes	****	<0.0001
12_88								Bolus vs. 12_88	-0.4258	-0.7298 to -0.1218	Yes	**	0.0041
127135	398560	212375	225619	99947				Bolus vs. 20_80	-0.754	-1.058 to -0.4500	Yes	****	<0.0001
								Bolus vs. 30_70	-0.5221	-0.8261 to -0.2181	Yes	***	0.0005
20_80								Bolus vs. 50_50	-0.1635	-0.4675 to 0.1405	No	ns	0.4718
365807	754867	228310	418366	402618
30_70
299912	350667	218518	214822	149030
50_50
163767	74337	100930	72451	133137
Bolus
133365	76112	81467	40794	53458

## Sheet: Fig 1L
7-ED
97941	75775	210952	171515	61707				Dunnett's multiple comparisons test	Mean Diff.	95.00% CI of diff.	Below threshold?	Summary	Adjusted P Value
								Bolus vs. 7-ED	-1.413	-1.857 to -0.9693	Yes	****	<0.0001
12_88								Bolus vs. 12_88	-0.7574	-1.201 to -0.3134	Yes	***	0.0005
8793	75360	29875	29238	15040				Bolus vs. 20_80	-0.7631	-1.207 to -0.3191	Yes	***	0.0005
								Bolus vs. 30_70	-0.6166	-1.061 to -0.1725	Yes	**	0.0044
20_80								Bolus vs. 50_50	-0.1263	-0.5703 to 0.3177	No	ns	0.9028
25891	81017	14007	16784	18850
30_70
16771	30400	15227	20800	10655
50_50
7517	4869	6292	4119	6418
Bolus
7265	6425	6656	1290	3548

## Sheet: Fig 1M
7-ED
117941	126197	226190	96364	46585				Dunnett's multiple comparisons test	Mean Diff.	95.00% CI of diff.	Below threshold?	Summary	Adjusted P Value
								Bolus vs. 7-ED	-2.296	-2.977 to -1.614	Yes	****	<0.0001
12_88								Bolus vs. 12_88	-1.354	-2.035 to -0.6722	Yes	****	<0.0001
6054	77440	8125	28000	2773				Bolus vs. 20_80	-1.55	-2.231 to -0.8679	Yes	****	<0.0001
								Bolus vs. 30_70	-1.107	-1.789 to -0.4254	Yes	***	0.0009
20_80								Bolus vs. 50_50	-1.018	-1.699 to -0.3359	Yes	**	0.0022
15490	29884	16779	39720	9127
30_70
5009	11733	9733	7654	3941
50_50
20270	757	3810	9926	10609
Bolus
153	1457	1109	322	632

[truncated: 33 more sheets: Fig 1N, Fig 2B, Fig 2C, Fig 2D, Fig 2E, Fig 2F, Fig 2G, Fig 2H, Fig 3H, Fig 3J, Fig 5D, Fig 5E, Fig 5G, Fig 6K, Fig 6L, Fig 6N, Fig 6O, Fig S1A, Fig S1B, Fig S1C …]
